# Supplementary material for: Estimation and Discrimination of Stochastic Biochemical Circuits from Time-Lapse Microscopy Data
Source: PLoS One. 2012 Nov 6;7(11):e47151. doi: 10.1371/journal.pone.0047151 (PMC3491022; doi:10.1371/journal.pone.0047151)
Supplement: Supporting Information S2 — Contains codes to reproduce the figures in the paper. (PDF) [file pone.0047151.s002.pdf]

Archive with 11 entries (11 files):
- colony.mat
- colonyobserver.m
- figure1code.m
- figure4plots.m
- identifier.m
- pinch_cells.m
- priors.mat
- schnitz.m
- split_cells.m
- SSAcolony.m
- SSATO.m
