# Supplementary material for: Estimation and Discrimination of Stochastic Biochemical Circuits from Time-Lapse Microscopy Data
Source: PLoS One. 2012 Nov 6;7(11):e47151. doi: 10.1371/journal.pone.0047151 (PMC3491022; doi:10.1371/journal.pone.0047151)
Supplement: Supporting Information S2 — Contains codes to reproduce the figures in the paper. (PDF) [file pone.0047151.s002.pdf › figure4plots.m]

% This code generates example plots like those in Figure 4.

traj = SSATO(1); tmax=2000;
out = identifier(traj);

figure
subplot(3,1,1)
stairs(traj(:,1),traj(:,2))
ylabel('mRNA Number')
grid
xlim([0 tmax])

subplot(3,1,2)
stairs(traj(:,1),traj(:,3),'Color',[ 0 .5 0])
ylabel('Protein Number')
grid
xlim([0 tmax])

subplot(3,1,3)
plot(out(:,1),out(:,2:4));
xlabel('Time (seconds)')
ylabel('Model Probabilities')
grid
xlim([0 tmax])
